# Supplementary material for: A new computational approach to analyze human protein complexes and predict novel protein interactions
Source: Genome Biol. 2007 Dec 4;8(12):R256. doi: 10.1186/gb-2007-8-12-r256 (PMC2246258; doi:10.1186/gb-2007-8-12-r256)
Supplement: Additional data file 1 — P values obtained with the expression peaks method in each time interval of the cell-cycle or with Pearson correlation coefficient throughout the cell-cycle (Cell-cycle column). (a) Thy-Thy2; (b) Thy-Thy3. [file gb-2007-8-12-r256-S1.xls]

## Sheet: add_file.1A
A		Peaks of expression (p-value)													Pearson (p-value)
		___________________________________________________________________________________________________________________________________													_________
	Protein complex	1h-0h	2h-1h	3h-2h	4h-3h	5h-4h	6h-5h	7h-6h	8h-7h	9h-8h	10h-9h	11h-10h	12h-11h	14h-12h	Cell-cycle
	AP2	1	0.39	0.259	1	1	1	1	1	1	1	0.0533	1	1	1
	ARC	1	1	1	1	1	0.401	0.179	0.437	1	1	0.23	0.116	1	0.115
	Arp2-3	1	0.00245	1	1	1	0.537	0.735	0.186	1	0.699	0.793	0.637	1	0.264
	ATP_F0	1	0.474	0.253	1	1	0.593	0.146	1	0.656	0.372	0.205	1	1	0.0666
	ATP_F1	1	0.628	0.451	1	1	0.00634	1	1	1	0.0206	1	1	1	1
	APC	1	0.302	1	0.0644	0.327	1	0.67	1	1	1	0.327	0.57	0.458	1
	COX	1	0.474	0.253	1	1	0.202	1	1	0.656	0.754	0.841	0.00143	1	0.0666
	Centrosome	0.968	0.303	0.366	0.308	0.631	0.896	0.756	0.933	0.727	0.799	0.883	0.105	0.878	0.841
	Dynactin	1	0.474	0.65	1	0.426	0.593	0.788	0.238	1	0.0237	0.841	0.693	1	0.0666
	Exocyst	1	0.823	0.061	1	0.426	0.593	1	0.634	0.259	0.372	1	0.693	0.189	1
	Exosome	1	0.123	1	0.0218	1	1	0.486	1	1	1	1	1	0.308	1
	FA	0.0672	0.73	0.777	0.967	0.543	0.15	0.0217	0.889	0.787	0.924	0.493	0.941	0.427	0.000291
	GTC	1	0.709	0.527	1	1	1	0.67	0.136	0.149	0.633	1	0.175	1	1
	LRS	1	0.0883	0.348	0.139	0.696	0.554	0.161	1	0.358	0.786	0.893	0.419	1	0.0626
	MLRS	1	0.545	0.182	0.868	0.825	0.762	0.262	0.958	0.838	0.585	0.0171	0.248	0.933	0.00288
	MSRS	1	0.261	0.3	1	0.192	0.923	0.79	0.769	0.31	0.0556	0.712	0.84	0.69	0.896
	Nucleopore	1	0.0528	0.32	0.7	0.146	0.0975	0.926	0.979	0.332	0.969	0.617	0.411	0.964	0.00243
	Nucleosome	0.145	0.529	0.707	1	0.376	0.624	0.879	0.684	0.715	0.182	0.789	0.766	0.6	1.34e-07
	ORC	1	1	1	1	1	1	1	0.437	0.456	0.153	1	1	0.0056	1
	PD	1	0.123	1	1	1	1	1	1	0.0404	1	0.42	0.637	0.521	0.264
	Proteasome	1	0.0683	0.575	0.562	1	0.472	0.624	0.951	0.165	0.762	0.553	0.218	0.716	0.0111
	RFC	1	0.523	1	1	1	1	1	1	1	1	0.0123	1	0.0368	0.0595
	RNA Pol II	1	0.678	0.0391	0.601	1	1	0.62	1	0.158	0.566	0.71	0.194	0.707	1
	RNA Pol III	1	0.21	1	1	0.272	1	1	1	1	0.551	0.65	0.116	1	1
	SNARE	1	0.474	1	0.12	1	1	0.788	0.634	0.259	1	1	0.693	0.00463	1
	SWI-SNF	1	0.507	0.227	1	1	1	0.0707	0.491	0.522	1	0.293	0.577	0.771	0.149
	SRP	1	0.523	1	0.241	1	1	0.486	1	0.367	1	0.545	0.397	1	1
	SCF	1	1	1	1	0.212	1	0.486	1	0.00281	1	1	0.397	1	1
	SRS	1	0.0122	0.909	1	1	0.591	0.643	1	0.18	0.328	0.524	0.0274	1	0.226
	TAFIID	1	0.551	0.699	0.151	1	1	0.493	1	0.091	0.799	0.275	0.741	1	0.436
	TRAPP	1	1	0.259	1	0.147	1	1	1	1	1	1	0.286	1	1
	VHL	1	0.628	0.451	1	0.272	1	0.588	1	0.456	0.551	0.65	0.491	1	1
B		Peaks of expression (p-value)														Pearson (p-value)
		__________________________________________________________________________________________________________________________________														________
	Protein complex	1h-0h	2h-1h	3h-2h	4h-3h	5h-4h	6h-5h	7h-6h	8h-7h	9h-8h	10h-9h	11h-10h	12h-11h	13h-12h	14h-13h	Cell-cycle
	AP2	1	0.266	0.575	0.561	0.161	1	0.604	1	0.573	0.581	0.648	0.494	0.506	1	1
	ARC	1	0.767	1	0.234	0.645	1	0.276	0.608	0.246	0.663	1	0.177	0.586	0.272	1
	Arp2-3	0.468	0.159	1	1	1	1	0.5	0.43	0.472	0.479	1	1	0.411	0.497	1
	ATP_F0	1	0.000448	1	0.58	0.584	0.0604	1	1	1	1	0.0564	0.818	0.211	0.336	0.0116
	ATP_F1	1	0.583	1	0.46	1	1	1	1	0.472	1	0.0121	1	0.411	0.497	1
	APC	0.467	0.64	1	0.00749	0.809	0.372	0.516	0.409	1	0.824	0.876	1	0.756	0.0606	0.336
	COX	1	0.039	1	0.709	1	0.245	1	0.274	1	1	0.0278	0.64	0.251	0.747	1
	Centrosome	0.862	0.506	0.774	0.319	0.0707	0.704	0.462	0.491	0.768	0.523	0.842	0.25	0.72	0.959	0.0117
	Dynactin	0.533	0.706	0.243	0.843	0.0694	0.79	0.279	0.472	0.538	0.55	1	0.423	0.796	0.578	0.791
	Exocyst	0.0279	0.87	0.403	0.763	0.387	0.703	0.802	1	0.4	0.41	0.839	0.697	0.709	0.436	0.000185
	Exosome	0.651	0.767	0.657	0.234	1	1	0.686	0.205	1	0.663	0.728	0.177	0.586	0.682	1
	FA	0.52	0.857	0.263	0.0717	0.137	0.949	0.63	0.54	0.678	0.557	0.969	0.434	0.632	0.0718	2.38e-10
	GTC	1	0.826	0.723	0.709	0.313	0.245	0.361	0.675	0.721	0.729	1	0.053	0.653	0.747	0.132
	LRS	0.882	0.00585	0.979	0.677	0.876	0.0539	0.985	0.0235	0.699	0.98	0.0357	1	0.0176	0.909	0.477
	MLRS	0.999	0.0012	0.85	0.117	0.689	0.7	0.783	0.42	0.979	0.941	0.0513	0.936	0.217	0.887	8.93e-09
	MSRS	1	5.71e-05	0.947	0.494	0.685	0.341	0.999	0.243	0.945	0.115	0.129	0.87	0.355	0.764	1.12e-11
	Nucleopore	0.481	0.299	0.984	0.156	0.818	0.958	0.878	0.108	0.0871	0.191	0.976	0.993	0.87	0.0562	0.000169
	Nucleosome	0.695	0.000581	0.707	0.85	0.682	0.914	0.9	0.934	0.498	0.875	0.675	1	0.345	0.0991	1.81e-11
	ORC	1	0.767	1	0.642	1	1	1	0.205	0.655	1	0.728	0.177	0.586	0.272	0.353
	PD	0.395	0.562	1	0.384	1	0.703	0.441	1	0.4	0.41	0.503	0.302	0.709	0.156	0.224
	Proteasome	0.929	7.61e-05	0.989	0.181	0.925	0.234	0.992	0.135	0.931	0.609	0.0339	0.863	0.876	0.948	0.000719
	RFC	1	1	0.575	1	1	0.5	0.604	1	1	1	0.228	1	0.506	0.029	1
	RNA Pol II	1	0.0207	0.602	0.872	0.584	0.824	0.901	0.237	0.598	0.61	0.926	0.48	0.211	1	0.859
	RNA Pol III	0.32	0.826	0.327	0.709	0.711	0.647	0.751	1	0.721	0.729	1	1	0.0576	0.747	1
	SNARE	0.771	0.562	0.403	1	1	0.0856	0.802	0.342	0.4	0.41	0.839	0.697	0.709	0.799	0.224
	SWI-SNF	0.292	0.762	0.883	0.58	0.283	0.824	0.644	0.847	0.598	0.61	0.178	0.48	0.0634	0.899	0.859
	SRP	1	0.106	1	0.234	1	1	0.276	0.205	1	0.663	0.728	1	1	0.0615	0.353
	SCF	0.468	0.159	1	1	1	0.406	0.5	0.43	0.472	0.479	1	1	0.411	1	1
	SRS	1	0.00428	0.771	0.309	0.751	0.397	0.939	0.248	0.334	0.924	1.01e-05	1	0.971	0.937	7.29e-06
	TAFIID	0.935	0.675	0.746	0.0762	0.73	0.14	0.783	0.169	0.467	0.481	0.836	0.627	0.899	0.779	0.85
	TRAPP	1	0.767	0.657	0.234	0.645	0.58	1	0.608	0.655	1	0.324	1	0.187	1	1
	VHL	1	0.266	1	1	1	1	0.604	0.528	1	0.581	0.648	1	0.125	0.6	1
