# Supplementary material for: A new computational approach to analyze human protein complexes and predict novel protein interactions
Source: Genome Biol. 2007 Dec 4;8(12):R256. doi: 10.1186/gb-2007-8-12-r256 (PMC2246258; doi:10.1186/gb-2007-8-12-r256)
Supplement: Additional data file 2 — (a, d) Thy-Thy2 dataset; (b, e) Thy-Thy3 dataset; (c, f) Thy-Noc dataset. ND, not defined. [file gb-2007-8-12-r256-S2.xls]

## Sheet: add_file.pearson.2A
A	Protein complex	FDR	B	Protein complex	FDR	C	Protein complex	FDR
	AP2	ND		AP2	ND		AP2	ND
	APC	ND		ARC	ND		ARC	ND
	ATP_F1	ND		Arp2-3	ND		Arp2-3	ND
	Exocyst	ND		ATP_F1	ND		ATP_F1	ND
	Exosome	ND		COX	ND		MLRS	ND
	GTC	ND		Exosome	ND		ORC	ND
	MSRS	ND		RFC	ND		RFC	ND
	ORC	ND		RNA Pol III	ND		RNA Pol III	ND
	RNA Pol II	ND		SCF	ND		SCF	ND
	RNA Pol III	ND		TRAPP	ND		SRP	ND
	SCF	ND		VHL	ND		TRAPP	ND
	SNARE	ND		RNA Pol II	0.817		VHL	ND
	SRP	ND		SWI-SNF	0.817		RNA Pol II	0.843
	TRAPP	ND		TAFIID	0.817		APC	0.803
	VHL	ND		Dynactin	0.835		SWI-SNF	0.803
	Centrosome	0.699		LRS	0.625		PD	0.772
	TAFIID	0.477		APC	0.534		SNARE	0.772
	Arp2-3	0.318		ORC	0.534		GTC	0.701
	PD	0.318		SRP	0.534		TAFIID	0.701
	SRS	0.311		PD	0.471		Exosome	0.694
	SWI-SNF	0.253		SNARE	0.471		Nucleopore	0.694
	ARC	0.247		GTC	0.393		Dynactin	0.581
	ATP_F0	0.179		ATP_F0	0.115		Exocyst	0.581
	COX	0.179		Centrosome	0.115		FA	0.5
	Dynactin	0.179		Proteasome	0.049		MSRS	0.116
	LRS	0.21		Exocyst	0.036		ATP_F0	0.111
	RFC	0.21		Nucleopore	0.04		Centrosome	0.105
	Proteasome	0.097		SRS	0.02		Proteasome	0.105
	MLRS	0.057		MLRS	0.005		COX	0.021
	Nucleopore	0.067		FA	0.003		LRS	0.018
	FA	0.037		MSRS	0.004		Nucleosome	0.006
	Nucleosome	0.003		Nucleosome	0.004		SRS	0.006
D	Protein complex	FDR	E	Protein complex	FDR	F	Protein complex	FDR
	VHL	0.956		TRAPP	0.877		ATP_F1	0.977
	SRP	0.962		AP2	0.86		AP2	0.964
	ATP_F0	0.812		ARC	0.86		SWI-SNF	0.886
	Nucleosome	0.812		Arp2-3	0.86		TRAPP	0.886
	TRAPP	0.812		Exosome	0.86		VHL	0.886
	GTC	0.805		ORC	0.86		COX	0.814
	ARC	0.794		SCF	0.86		GTC	0.814
	RNA Pol III	0.794		PD	0.982		Exosome	0.809
	Centrosome	0.771		VHL	0.919		TAFIID	0.809
	TAFIID	0.743		SNARE	0.725		Arp2-3	0.717
	LRS	0.704		FA	0.668		SNARE	0.61
	APC	0.603		TAFIID	0.668		ORC	0.566
	Proteasome	0.603		Centrosome	0.674		RFC	0.566
	SWI-SNF	0.603		Dynactin	0.674		SRP	0.567
	Exocyst	0.629		SWI-SNF	0.674		PD	0.53
	AP2	0.616		RNA Pol III	0.727		Centrosome	0.529
	MSRS	0.616		SRP	0.727		FA	0.529
	Nucleopore	0.616		GTC	0.742		RNA Pol III	0.529
	PD	0.545		Nucleopore	0.742		APC	0.531
	RNA Pol II	0.5		RFC	0.508		Dynactin	0.315
	Dynactin	0.337		COX	0.473		Exocyst	0.315
	Exosome	0.331		Exocyst	0.473		SCF	0.297
	FA	0.331		RNA Pol II	0.43		Nucleosome	0.082
	MLRS	0.323		ATP_F1	0.27		SRS	0.083
	RFC	0.27		APC	0.212		ARC	0.081
	SRS	0.27		LRS	0.178		RNA Pol II	0.066
	ATP_F1	0.175		MLRS	0.034		ATP_F0	0.033
	ORC	0.166		Nucleosome	0.019		Nucleopore	0.019
	SNARE	0.181		ATP_F0	0.018		LRS	0.008
	SCF	0.14		Proteasome	0.003		MSRS	0.006
	Arp2-3	0.18		MSRS	0.004		MLRS	0.004
	COX	0.216		SRS	0.001		Proteasome	0
