# Supplementary material for: A new computational approach to analyze human protein complexes and predict novel protein interactions
Source: Genome Biol. 2007 Dec 4;8(12):R256. doi: 10.1186/gb-2007-8-12-r256 (PMC2246258; doi:10.1186/gb-2007-8-12-r256)
Supplement: Additional data file 3 — For each protein complex, the percentage of its synchronously peaking genes in each time interval is reported. (a) Thy-Thy2; (b) Thy-Thy3. [file gb-2007-8-12-r256-S3.xls]

## Sheet: add_file.3A
		Peaks of expression (% of peaking genes per complex)
A	Protein complex	1h-0h	2h-1h	3h-2h	4h-3h	5h-4h	6h-5h	7h-6h	8h-7h	9h-8h	10h-9h	11h-10h	12h-11h	14h-12h
	AP2	0	50	50	0	0	0	0	0	0	0	100	0	0
	ARC	0	0	0	0	0	25	50	25	0	0	50	50	0
	Arp2-3	0	83.33	0	0	0	16.67	16.67	33.33	0	16.67	16.67	16.67	0
	ATP_F0	0	28.57	28.57	0	0	14.29	42.86	0	14.29	28.57	42.86	0	0
	ATP_F1	0	25	25	0	0	75	0	0	0	75	0	0	0
	APC	0	40	0	40	20	0	20	0	0	0	40	20	20
	COX	0	28.57	28.57	0	0	28.57	0	0	14.29	14.29	14.29	71.43	0
	Centrosome	2.38	26.19	16.67	11.9	7.14	7.14	16.67	7.14	11.9	14.29	16.67	23.81	7.14
	Dynactin	0	28.57	14.29	0	14.29	14.29	14.29	28.57	0	57.14	14.29	14.29	0
	Exocyst	0	14.29	42.86	0	14.29	14.29	0	14.29	28.57	28.57	0	14.29	28.57
	Exosome	0	66.67	0	66.67	0	0	33.33	0	0	0	0	0	33.33
	FA	16.22	18.92	10.81	2.7	8.11	18.92	35.14	8.11	10.81	10.81	24.32	8.11	13.51
	GTC	0	20	20	0	0	0	20	40	40	20	0	40	0
	LRS	0	40	20	20	6.67	13.33	33.33	0	20	13.33	13.33	20	0
	MLRS	0	22.73	22.73	4.55	4.55	9.09	27.27	4.55	9.09	18.18	45.45	22.73	4.55
	MSRS	0	30	20	0	15	5	15	10	20	35	20	10	10
	Nucleopore	0	37.04	18.52	7.41	14.81	22.22	11.11	3.7	18.52	7.41	22.22	18.52	3.7
	Nucleosome	17.65	23.53	11.76	0	11.76	11.76	11.76	11.76	11.76	29.41	17.65	11.76	11.76
	ORC	0	0	0	0	0	0	0	25	25	50	0	0	75
	PD	0	50	0	0	0	0	0	0	50	0	33.33	16.67	16.67
	Proteasome	0	38.1	14.29	9.52	0	14.29	19.05	4.76	23.81	14.29	23.81	23.81	9.52
	RFC	0	33.33	0	0	0	0	0	0	0	0	100	0	66.67
	RNA Pol II	0	20	40	10	0	0	20	0	30	20	20	30	10
	RNA Pol III	0	50	0	0	25	0	0	0	0	25	25	50	0
	SNARE	0	28.57	0	28.57	0	0	14.29	14.29	28.57	0	0	14.29	57.14
	SWI-SNF	0	25	25	0	0	0	41.67	16.67	16.67	0	33.33	16.67	8.33
	SRP	0	33.33	0	33.33	0	0	33.33	0	33.33	0	33.33	33.33	0
	SCF	0	0	0	0	33.33	0	33.33	0	100	0	0	33.33	0
	SRS	0	50	6.25	0	0	12.5	18.75	0	25	25	25	37.5	0
	TAFIID	0	25	12.5	25	0	0	25	0	37.5	12.5	37.5	12.5	0
	TRAPP	0	0	50	0	50	0	0	0	0	0	0	50	0
	VHL	0	25	25	0	25	0	25	0	25	25	25	25	0
		Peaks of expression (% of peaking genes per complex)
B	Protein complex	1h-0h	2h-1h	3h-2h	4h-3h	5h-4h	6h-5h	7h-6h	8h-7h	9h-8h	10h-9h	11h-10h	12h-11h	13h-12h	14h-13h
	AP2	0	50	25	25	50	0	25	0	25	25	25	25	25	0
	ARC	0	20	0	40	20	0	40	20	40	20	0	40	20	40
	Arp2-3	33.33	66.67	0	0	0	0	33.33	33.33	33.33	33.33	0	0	33.33	33.33
	ATP_F0	0	80	0	20	20	40	0	0	0	0	50	10	30	30
	ATP_F1	0	33.33	0	33.33	0	0	0	0	33.33	0	100	0	33.33	33.33
	APC	25	25	0	62.5	12.5	25	25	25	0	12.5	12.5	0	12.5	50
	COX	0	66.67	0	16.67	0	33.33	0	33.33	0	0	66.67	16.67	33.33	16.67
	Centrosome	14	26	16	22	28	14	22	18	16	20	18	20	14	12
	Dynactin	22.22	22.22	33.33	11.11	44.44	11.11	33.33	22.22	22.22	22.22	0	22.22	11.11	22.22
	Exocyst	57.14	14.29	28.57	14.29	28.57	14.29	14.29	0	28.57	28.57	14.29	14.29	14.29	28.57
	Exosome	20	20	20	40	0	0	20	40	0	20	20	40	20	20
	FA	19.57	19.57	23.91	28.26	26.09	8.7	19.57	17.39	17.39	19.57	13.04	17.39	15.22	30.43
	GTC	0	16.67	16.67	16.67	33.33	33.33	33.33	16.67	16.67	16.67	0	50	16.67	16.67
	LRS	11.11	55.56	5.56	16.67	11.11	33.33	5.56	38.89	16.67	5.56	44.44	0	38.89	11.11
	MLRS	2.78	50	13.89	27.78	16.67	13.89	16.67	19.44	8.33	11.11	36.11	8.33	22.22	13.89
	MSRS	0	60	10	20	16.67	20	3.33	23.33	10	30	33.33	10	20	16.67
	Nucleopore	20.69	31.03	6.9	27.59	13.79	6.9	13.79	27.59	31.03	27.59	10.34	3.45	10.34	34.48
	Nucleosome	16.67	58.33	16.67	12.5	16.67	8.33	12.5	8.33	20.83	12.5	20.83	0	20.83	33.33
	ORC	0	20	0	20	0	0	0	40	20	0	20	40	20	40
	PD	28.57	28.57	0	28.57	0	14.29	28.57	0	28.57	28.57	28.57	28.57	14.29	42.86
	Proteasome	9.52	66.67	4.76	28.57	9.52	23.81	4.76	28.57	9.52	19.05	42.86	9.52	9.52	9.52
	RFC	0	0	25	0	0	25	25	0	0	0	50	0	25	75
	RNA Pol II	0	60	20	10	20	10	10	30	20	20	10	20	30	0
	RNA Pol III	33.33	16.67	33.33	16.67	16.67	16.67	16.67	0	16.67	16.67	0	0	50	16.67
	SNARE	14.29	28.57	28.57	0	0	42.86	14.29	28.57	28.57	28.57	14.29	14.29	14.29	14.29
	SWI-SNF	30	20	10	20	30	10	20	10	20	20	40	20	40	10
	SRP	0	60	0	40	0	0	40	40	0	20	20	0	0	60
	SCF	33.33	66.67	0	0	0	33.33	33.33	33.33	33.33	33.33	0	0	33.33	0
	SRS	0	55	15	25	15	20	10	25	25	10	70	0	5	10
	TAFIID	7.69	23.08	15.38	38.46	15.38	30.77	15.38	30.77	23.08	23.08	15.38	15.38	7.69	15.38
	TRAPP	0	20	20	40	20	20	0	20	20	0	40	0	40	0
	VHL	0	50	0	0	0	0	25	25	0	25	25	0	50	25
