# Supplementary material for: A new computational approach to analyze human protein complexes and predict novel protein interactions
Source: Genome Biol. 2007 Dec 4;8(12):R256. doi: 10.1186/gb-2007-8-12-r256 (PMC2246258; doi:10.1186/gb-2007-8-12-r256)
Supplement: Additional data file 5 — A subset of the human protein complexes was analyzed with PEGO. For each protein complex, the GO Biological process term(s), G, and the time interval, T, if present, are indicated, displaying best p value lower than 0.05 after statistical analysis by means of hypergeometric distribution (Table 2, and Additional data files 1 and 7). These are the input parameters used to obtain Additional data file 6. (a) Thy-Thy2; (b) Thy-Thy3; (c) Thy-Noc. An asterisk indicates that the p value for the expression peak was between 0.1 and 0.05. [file gb-2007-8-12-r256-S5.xls]

## Sheet: Foglio1
A	Protein complex	T	G
	Arp2-3	2h-1h	GO:0030041
	APC	4h-3h	GO:0007067
	Dynactin	10h-9h	GO:0030834
	Dynactin	10h-9h	GO:0051016
	Dynactin	10h-9h	GO:0030835
	Dynactin	10h-9h	GO:0030042
	Exocyst	3h-2h	GO:0006887
	Exosome	4h-3h	GO:0006364
	FA	7h-6h	GO:0006793
	FA	7h-6h	GO:0006796
	LRS	2h-1h	GO:0006412
	Nucleosome	1h-0h	GO:0006334
	Proteasome	2h-1h	GO:0030163
	RNA Pol II	3h-2h	GO:0006350
	SCF	9h-8h	GO:0006512
	SRS	2h-1h	GO:0006412
	TAFIID	9h-8h	GO:0006352
B	Protein complex	T	G
	APC	4h-3h	GO:0007067
	Dynactin	5h-4h	GO:0030834
	Dynactin	5h-4h	GO:0051016
	Dynactin	5h-4h	GO:0030835
	Dynactin	5h-4h	GO:0030042
	Exocyst	1h-0h	GO:0006887
	FA*	4h-3h	GO:0007154
	LRS	13h-12h	GO:0006412
	Nucleosome	2h-1h	GO:0006333
	Nucleosome	2h-1h	GO:0006334
	Proteasome	2h-1h	GO:0006511
	Proteasome	2h-1h	GO:0019941
	RNA Pol II	2h-1h	GO:0006350
	RNA Pol III	13h-12h	GO:0006383
	SRP*	2h-1h	GO:0045047
	SRP*	2h-1h	GO:0006613
	SRS	11h-10h	GO:0006412
	TAFIID	4h-3h	GO:0006352
C	Protein complex	T	G
	APC	14h-12h	GO:0007067
	Centrosome	10h-8h	GO:0007017
	Dynactin	14h-12h	GO:0030834
	Dynactin	14h-12h	GO:0051016
	Dynactin	14h-12h	GO:0030835
	Dynactin	14h-12h	GO:0030042
	Exocyst	8h-6h	GO:0006887
	FA*	14h-12h	GO:0007154
	LRS	14h-12h	GO:0006412
	Nucleosome	4h-2h	GO:0006333
	Nucleosome	4h-2h	GO:0006334
	Proteasome	14h-12h	GO:0030163
	RNA Pol II	6h-4h	GO:0006350
	RNA Pol III	12h-10h	GO:0006383
	SRP*	14h-12h	GO:0045047
	SRP*	14h-12h	GO:0006613
	SCF	14h-12h	GO:0006512
	SRS	14h-12h	GO:0006412
