# Supplementary material for: A new computational approach to analyze human protein complexes and predict novel protein interactions
Source: Genome Biol. 2007 Dec 4;8(12):R256. doi: 10.1186/gb-2007-8-12-r256 (PMC2246258; doi:10.1186/gb-2007-8-12-r256)
Supplement: Additional data file 8 — Text: List of genes with an expression peak at the 14 h-12 h interval in the Thy-Noc dataset and annotated as Organelle organization and biogenesis [GO:0006996] for the Biological process term and as Cytoskeleton [GO:0005856] or Cytoplasm [GO:0005737] for the Cellular component term. [file gb-2007-8-12-r256-S8.xls]

## Sheet: Foglio1
Entrez-GeneID	Unigene	Gene Name	Gene Symbol
81	Hs.270291	Actinin, alpha 4	ACTN4	Actin related protein
86	Hs.435326	Actin-like 6A	ACTL6A	Actin related protein
829	Hs.514934	Capping protein (actin filament) muscle Z-line, alpha 1	CAPZA1	Actin related protein
832	Hs.432760	Capping protein (actin filament) muscle Z-line, beta	CAPZB	Actin related protein
2934	Hs.522373	Gelsolin (amyloidosis, Finnish type)	GSN	Actin related protein
3983	Hs.438236	Actin binding LIM protein 1	ABLIM1	Actin related protein
5217	Hs.91747	Profilin 2	PFN2	Actin related protein
10094	Hs.524741	Actin related protein 2/3 complex, subunit 3, 21kDa	ARPC3	Actin related protein
22885	Hs.49688	Actin binding LIM protein family, member 3	ABLIM3	Actin related protein
51412	Hs.259831	Actin-like 6B	ACTL6B	Actin related protein
8411	Hs.506309	Early endosome antigen 1, 162kD	EEA1	Endocytosis related [GO:0006897]
10059	Hs.550499	Dynamin 1-like	DNM1L	Endocytosis related [GO:0006897]
998	Hs.467637	Cell division cycle 42 (GTP binding protein, 25kDa)	CDC42	Known interactor
2316	Hs.195464	Filamin A, alpha (actin binding protein 280)	FLNA	Known interactor
4690	Hs.477693	NCK adaptor protein 1	NCK1	Known interactor
5170	Hs.459691	3-phosphoinositide dependent protein kinase-1	PDPK1	Known interactor
8655	Hs.5120	Dynein, cytoplasmic, light polypeptide 1	DNCL1	Known interactor
822	Hs.516155	Capping protein (actin filament), gelsolin-like	CAPG	Nuclear localization
1070	Hs.528302	Centrin, EF-hand protein, 3 (CDC31 homolog, yeast)	CETN3	Nuclear localization
1398	Hs.461896	V-crk sarcoma virus CT10 oncogene homolog (avian)	CRK	Nuclear localization
3065	Hs.88556	Histone deacetylase 1	HDAC1	Nuclear localization
3838	Hs.159557	Karyopherin alpha 2 (RAG cohort 1, importin alpha 1)	KPNA2	Nuclear localization
4739	Hs.37982	Neural precursor cell expressed, developmentally down-regulated 9	NEDD9	Nuclear localization
4869	Hs.519452	Nucleophosmin (nucleolar phosphoprotein B23, numatrin)	NPM1	Nuclear localization
5245	Hs.514303	Prohibitin	PHB	Nuclear localization
5663	Hs.3260	Presenilin 1 (Alzheimer disease 3)	PSEN1	Nuclear localization
5664	Hs.25363	Presenilin 2 (Alzheimer disease 4)	PSEN2	Nuclear localization
5901	Hs.10842	RAN, member RAS oncogene family	RAN	Nuclear localization
6418	Hs.436687	SET translocation (myeloid leukemia-associated)	SET	Nuclear localization
7157	Hs.408312	Tumor protein p53 (Li-Fraumeni syndrome)	TP53	Nuclear localization
8260	Hs.433291	ARD1 homolog, N-acetyltransferase (S. cerevisiae)	ARD1	Nuclear localization
8568	Hs.110757	DNA segment on chromosome 21 (unique) 2056 expressed sequence	D21S2056E	Nuclear localization
8841	Hs.519632	Histone deacetylase 3	HDAC3	Nuclear localization
9493	Hs.270845	Kinesin family member 23	KIF23	Nuclear localization
9585	Hs.240	M-phase phosphoprotein 1	MPHOSPH1	Nuclear localization
10300	Hs.275675	Katanin p80 (WD repeat containing) subunit B 1	KATNB1	Nuclear localization
10540	Hs.289123	Dynactin 2 (p50)	DCTN2	Nuclear localization
11004	Hs.69360	Kinesin family member 2C	KIF2C	Nuclear localization
22933	Hs.466693	Sirtuin (silent mating type information regulation 2 homolog) 2 (S. cerevisiae)	SIRT2	Nuclear localization
51118	Hs.472038	Comparative gene identification transcript 94	CGI-94	Nuclear localization
54512	Hs.343589	Exosome component 4	EXOSC4	Nuclear localization
55914	Hs.519346	Erbb2 interacting protein	ERBB2IP	Nuclear localization
7846	Hs.524395	Tubulin, alpha 3	TUBA3	Tubulin related protein
10844	Hs.523370	Tubulin, gamma complex associated protein 2	TUBGCP2	Tubulin related protein
26140	Hs.517782	Tubulin tyrosine ligase-like family, member 3	TTLL3	Tubulin related protein
51174	Hs.463638	Tubulin, delta 1	TUBD1	Tubulin related protein
387	Hs.247077	Ras homolog gene family, member A	RHOA
393	Hs.3109	Rho GTPase activating protein 4	ARHGAP4
397	Hs.504877	Rho GDP dissociation inhibitor (GDI) beta	ARHGDIB
411	Hs.149103	Arylsulfatase B	ARSB
1756	Hs.495912	Dystrophin (muscular dystrophy, Duchenne and Becker types)	DMD
1767	Hs.212360	Dynein, axonemal, heavy polypeptide 5	DNAH5
3257	Hs.404568	Hermansky-Pudlak syndrome 1	HPS1
3797	Hs.21611	Kinesin family member 3C	KIF3C
3799	Hs.327736	Kinesin family member 5B	KIF5B
3833	Hs.436912	Kinesin family member C1	KIFC1
3834	Hs.150013	Kinesin family member 25	KIF25
3851	Hs.371139	Keratin 4	KRT4
3856	Hs.533782	Keratin 8	KRT8
4157	Hs.513829	Melanocortin 1 receptor (alpha melanocyte stimulating hormone receptor)	MC1R
4976	Hs.478708	Optic atrophy 1 (autosomal dominant)	OPA1
5203	Hs.91161	Prefoldin 4	PFDN4
5339	Hs.434248	Plectin 1, intermediate filament binding protein 500kDa	PLEC1
5824	Hs.517232	Peroxisomal biogenesis factor 19	PEX19
6093	Hs.306307	Rho-associated, coiled-coil containing protein kinase 1	ROCK1
6130	Hs.499839	Ribosomal protein L7a	RPL7A
6711	Hs.503178	Spectrin, beta, non-erythrocytic 1	SPTBN1
6712	Hs.26915	Spectrin, beta, non-erythrocytic 2	SPTBN2
6790	Hs.250822	Serine/threonine kinase 6	STK6
7430	Hs.487027	Villin 2 (ezrin)	VIL2
7454	Hs.2157	Wiskott-Aldrich syndrome (eczema-thrombocytopenia)	WAS
7533	Hs.226755	Tyrosine 3-monooxygenase/tryptophan 5-monooxygenase activation protein, eta polypeptide	YWHAH
8800	Hs.31034	Peroxisomal biogenesis factor 11A	PEX11A
8878	Hs.529892	Sequestosome 1	SQSTM1
8976	Hs.143728	Wiskott-Aldrich syndrome-like	WASL
9055	Hs.459362	Protein regulator of cytokinesis 1	PRC1
9087	Hs.159201	Thymosin, beta 4, Y-linked	TMSB4Y
9168	Hs.446574	Thymosin, beta 10	TMSB10
9344	Hs.291623	TAO kinase 2	TAOK2
9559	Hs.499925	Vacuolar protein sorting 26 (yeast)	VPS26
9578	Hs.510533	CDC42 binding protein kinase beta (DMPK-like)	CDC42BPB
9788	Hs.336994	Metastasis suppressor 1	MTSS1
10163	Hs.469244	WAS protein family, member 2	WASF2
10671	Hs.158427	Dynactin 6	DCTN6
10749	Hs.435120	Kinesin family member 1C	KIF1C
11078	Hs.533030	Tara-like protein	HRIHFB2122
11133	Hs.25441	Kaptin (actin binding protein)	KPTN
11190	Hs.443976	Centrosomal protein 2	CEP2
23095	Hs.97858	Kinesin family member 1B	KIF1B
23332	Hs.469840	Cytoplasmic linker associated protein 1	CLASP1
26521	Hs.279915	Translocase of inner mitochondrial membrane 8 homolog B (yeast)	TIMM8B
27285	Hs.127111	Tektin 2 (testicular)	TEKT2
51172	Hs.21334	N-acetylglucosamine-1-phosphodiester alpha-N-acetylglucosaminidase	NAGPA
51552	Hs.371563	RAB14, member RAS oncogene family	RAB14
55669	Hs.478383	Mitofusin 1	MFN1
55737	Hs.454528	Vacuolar protein sorting 35 (yeast)	VPS35
55909	Hs.521444	Bridging integrator 3	BIN3
64145	Hs.475565	Zinc finger, FYVE domain containing 20	ZFYVE20
80351	Hs.329327	Tankyrase, TRF1-interacting ankyrin-related ADP-ribose polymerase 2	TNKS2
83659	Hs.462108	Tektin 1	TEKT1
83939	Hs.378808	Eukaryotic translation initiation factor (eIF) 2A	eIF2A
84062	Hs.519583	Dystrobrevin binding protein 1	DTNBP1
89781	Hs.474436	Hermansky-Pudlak syndrome 4	HPS4
89801	Hs.433652	Protein phosphatase 1, regulatory (inhibitor) subunit 3F	PPP1R3F
150483	Hs.446586	Immunoglobulin heavy chain VH3 (HV3019B9)	MGC27019
219541	Hs.43619	Mediator of RNA polymerase II transcription, subunit 19 homolog (yeast)	MED19
